# Supplementary material for: An Optical Smartphone-Based Inspection Platform for Identification of Diseased Orchids
Source: Biosensors (Basel). 2021 Sep 30;11(10):363. doi: 10.3390/bios11100363 (PMC8533836; doi:10.3390/bios11100363)
Supplement: Supplementary file 1 [file biosensors-11-00363-s001.zip]

Archive with 1 entries (1 files):
- biosensors-1334050-supplementary.pdf
